# Supplementary material for: Thermophysiology and Locomotor Performance of the Andean Lizard Phymaturus williamsi: Vulnerable to Rising Temperatures?
Source: Biology (Basel). 2026 May 5;15(9):729. doi: 10.3390/biology15090729 (PMC13162878; doi:10.3390/biology15090729)
Supplement: Supplementary file 1 [file biology-15-00729-s001.zip]

Archive with 1 entries (1 files):
- biology-4246252-supplementary.pdf
